# Supplementary material for: Nivolumab Enhances the Cytotoxicity of Chemotherapeutic Agents in A549 Lung Adenocarcinoma Cell Lines
Source: Curr Issues Mol Biol. 2026 Apr 24;48(5):443. doi: 10.3390/cimb48050443 (PMC13204535; doi:10.3390/cimb48050443)
Supplement: Supplementary file 1 [file cimb-48-00443-s001.zip]

Archive with 1 entries (1 files):
- cimb-4203062-supplementary.pdf
